# Supplementary material for: Comparative proteomic analysis for revealing the advantage mechanisms of salt-tolerant tomato (Solanum lycoperscium)
Source: PeerJ. 2022 Feb 28;10:e12955. doi: 10.7717/peerj.12955 (PMC8893030; doi:10.7717/peerj.12955)
Supplement: Supplemental Information 1 [file peerj-10-12955-s001.csv]

Supplementary material
Comparative proteomic analysis for revealing the advantage mechanisms of Salt-tolerant tomato (Solanum lycoperscium)
Qiang Wang 1,2,	Baike Wang1, 2,	Huifang Liu 2,	Hongwei Han 2,	Hongmei Zhuang 2,	Juan Wang 2,	Tao Yang 2,	Hao Wang 2*,	Yong Qin 1*
1College ofHorticulture£¬Xinjiang Agricultural University,Urumqi 830052,China ;							2Institute of Horticulture Crops, Xinjiang Academy of Agricultural Sciences, Urumqi 830091, China;
*Corresponding author:Hao Wang,Yong Qin, E-mail: wanghao183@163. com, 352167610@ qq.com
Supplementary Table 1.The primer information of qRT-PCR
Accession	Forward primer£¨5¡¯-3¡¯£©				Reverse primer£¨5¡¯-3¡¯£©
A0A0C6G3Q8	TGATAACGGTCTGTACGAGCAATG				ACTTCCTTCTCTGTCTTCCTTCCT
A0A3Q7J2V8	ATTGGTGCTGTGCTTGTAAGTGA				CACGCAACAGGATGTCCAGAA
A0A3Q7IRF5	AGATCCACCAAGTCAGCTACCAT				AGTCCACCAAGAACATCACCTAGT
Supplementary Table 2. Base data of TMT proteomics
Category		Number
Total spectrum		642315
Number of Peptides		112063
Number of Unique peptides		101322
Number of Identified proteins		7663
Quantifiable proteins		6501
Supplementary Table 3. Gene ontology enrichment for the DAPs (top 30)
ID	Class		Descrption					P-value
GO:0006950	Biological Process		response to stress					4.38E-07
GO:0005576	Cellular Component		extracellular region					5.04E-07
GO:1901136	Biological Process		carbohydrate derivative catabolic process					3.29E-06
GO:0072593	Biological Process		reactive oxygen species metabolic process					4.97E-06
GO:0020037	Molecular Function		heme binding					1.00E-05
GO:0044248	Biological Process		cellular catabolic process					1.57E-05
GO:0042743	Biological Process		hydrogen peroxide metabolic process					2.35E-05
GO:0042744	Biological Process		hydrogen peroxide catabolic process					2.35E-05
GO:0006260	Biological Process		DNA replication					2.77E-05
GO:0046906	Molecular Function		tetrapyrrole binding					4.47E-05
GO:0050896	Biological Process		response to stimulus					8.16E-05
GO:0051704	Biological Process		multi-organism process					8.20E-05
GO:0006261	Biological Process		DNA-dependent DNA replication					0.0001
GO:0004601	Molecular Function		peroxidase activity					0.000174
GO:0016684	Molecular Function		oxidoreductase activity, acting on peroxide as acceptor					0.000174
GO:0006022	Biological Process		aminoglycan metabolic process					0.000225
GO:0006026	Biological Process		aminoglycan catabolic process					0.000225
GO:0006030	Biological Process		chitin metabolic process					0.000225
GO:0006032	Biological Process		chitin catabolic process					0.000225
GO:0016998	Biological Process		cell wall macromolecule catabolic process					0.000225
GO:0046348	Biological Process		amino sugar catabolic process					0.000225
GO:1901071	Biological Process		glucosamine-containing compound metabolic process					0.000225
GO:1901072	Biological Process		glucosamine-containing compound catabolic process					0.000225
GO:0009056	Biological Process		catabolic process					0.000262
GO:0004568	Molecular Function		chitinase activity					0.000298
GO:0016209	Molecular Function		antioxidant activity					0.000299
GO:0042555	Cellular Component		MCM complex					0.000361
GO:1901565	Biological Process		organonitrogen compound catabolic process					0.000403
GO:0006040	Biological Process		amino sugar metabolic process					0.000431
GO:0044710	Biological Process		single-organism metabolic process					0.00049
Supplementary Table 4. KEGG enrichment for the DAPs (P < 0.05)
Ko- ID	Description				P-value
ko00940	Phenylpropanoid biosynthesis				4.37E-07
ko01100	Metabolic pathways				2.47E-05
ko00941	Flavonoid biosynthesis				0.000178
ko01110	Biosynthesis of secondary metabolites				0.000191
ko03030	DNA replication				0.000737
ko00910	Nitrogen metabolism				0.001343
ko00280	Valine, leucine and isoleucine degradation				0.001507
ko00908	Zeatin biosynthesis				0.00227
ko00072	Synthesis and degradation of ketone bodies				0.003026
ko00650	Butanoate metabolism				0.003979
ko03410	Base excision repair				0.011222
ko04016	MAPK signaling pathway - plant				0.024375
ko00250	Alanine, aspartate and glutamate metabolism				0.02664
ko00100	Steroid biosynthesis				0.032428
